# Supplementary material for: The Diagnostic Accuracy of Pure-Tone Audiometry Screening Protocols for Vestibular Schwannoma in Patients with Asymmetrical Hearing Loss—A Systematic Review and Meta-Analysis
Source: Diagnostics (Basel). 2022 Nov 14;12(11):2776. doi: 10.3390/diagnostics12112776 (PMC9689241; doi:10.3390/diagnostics12112776)
Supplement: Supplementary file 1 [file diagnostics-12-02776-s001.zip]

Archive with 4 entries (4 files):
- S1. Embase search strategy.csv
- S2. Medline Search Strategy.csv
- S3. Cochrane Search Strategy.pdf
- Table S1. Definition of ASHL for different PTA protocols.pdf
