# Supplementary material for: The Diagnostic Accuracy of Pure-Tone Audiometry Screening Protocols for Vestibular Schwannoma in Patients with Asymmetrical Hearing Loss—A Systematic Review and Meta-Analysis
Source: Diagnostics (Basel). 2022 Nov 14;12(11):2776. doi: 10.3390/diagnostics12112776 (PMC9689241; doi:10.3390/diagnostics12112776)
Supplement: Supplementary file 1 [file diagnostics-12-02776-s001.zip › S1. Embase search strategy.csv]

No.	Query	Results
#18,"#3 AND #9 AND #13 AND #17",291
#17,"#14 OR #15 OR #16",1553101
#16,"magnetic AND resonance AND imaging",1157640
#15,"'nuclear magnetic resonance imaging'",931529
#14,"'nuclear magnetic resonance'",1388329
#13,"#10 OR #11 OR #12",14089
#12,"'pons angle tumor'",2361
#11,"vestibular AND schwannoma",5238
#10,"'acoustic neuroma'",11324
#9,"#4 OR #5 OR #6 OR #7 OR #8",33099
#8,"'perception deafness'",28665
#7,"asymetrical AND hearing AND loss",2
#6,"unilateral AND hearing AND impairment",4195
#5,"'unilateral deafness'",483
#4,"'unilateral hearing loss'",2156
#3,"#1 OR #2",46195
#2,"'audiometry'/exp",45608
#1,"'pure tone audiometry'/exp OR 'pure tone audiometry'",15171
