# Supplementary material for: The Diagnostic Accuracy of Pure-Tone Audiometry Screening Protocols for Vestibular Schwannoma in Patients with Asymmetrical Hearing Loss—A Systematic Review and Meta-Analysis
Source: Diagnostics (Basel). 2022 Nov 14;12(11):2776. doi: 10.3390/diagnostics12112776 (PMC9689241; doi:10.3390/diagnostics12112776)
Supplement: Supplementary file 1 [file diagnostics-12-02776-s001.zip › S2. Medline Search Strategy.csv]

Search number	Query	Sort By	Filters	Search Details	Results	Time
38,"(((((screening protocol[Title/Abstract]) OR (audiometry[Title/Abstract])) OR (""Audiometry, Pure-Tone""[Mesh])) AND ((((cerebellopontine angle tumor[Title/Abstract]) OR (vestibular schwannoma[Title/Abstract])) OR (acoustic neuroma[Title/Abstract])) OR (((vestibular schwannoma[MeSH Terms]) OR (acoustic neuroma[MeSH Terms])) OR (acoustic neuroma, cerebellopontine angle[MeSH Terms])))) AND (((he…
37,"((""diagnostic imaging""[MeSH Terms]) OR (magnetic resonance imaging[MeSH Terms])) OR (((magnetic resonance imaging[Title/Abstract]) OR (""nuclear magnetic resonance""[Title/Abstract])) OR (""imaging diagnostic tool""[Title/Abstract]))",,,"""diagnostic imaging""[MeSH Terms] OR ""magnetic resonance imaging""[MeSH Terms] OR ""magnetic resonance imaging""[Title/Abstract] OR ""nuclear magnetic re…
36,"((magnetic resonance imaging[Title/Abstract]) OR (""nuclear magnetic resonance""[Title/Abstract])) OR (""imaging diagnostic tool""[Title/Abstract])",,,"""magnetic resonance imaging""[Title/Abstract] OR ""nuclear magnetic resonance""[Title/Abstract] OR ""imaging diagnostic tool""[Title/Abstract]","331,793",04:48:11
35,"(""diagnostic imaging""[MeSH Terms]) OR (magnetic resonance imaging[MeSH Terms])",,,"""diagnostic imaging""[MeSH Terms] OR ""magnetic resonance imaging""[MeSH Terms]","2,867,036",04:46:02
33,"((((screening protocol[Title/Abstract]) OR (audiometry[Title/Abstract])) OR (""Audiometry, Pure-Tone""[Mesh])) AND ((((cerebellopontine angle tumor[Title/Abstract]) OR (vestibular schwannoma[Title/Abstract])) OR (acoustic neuroma[Title/Abstract])) OR (((vestibular schwannoma[MeSH Terms]) OR (acoustic neuroma[MeSH Terms])) OR (acoustic neuroma, cerebellopontine angle[MeSH Terms])))) AND (((hea…
32,"((hearing impairment[Title/Abstract]) OR (""unilateral deafness""[Title/Abstract])) OR (((unilateral hearing loss[MeSH Terms]) OR (asymetrical hearing loss[MeSH Terms])) OR (""hearing loss, sensorineural""[MeSH Terms]))",,,"""hearing impairment""[Title/Abstract] OR ""unilateral deafness""[Title/Abstract] OR (""hearing loss, unilateral""[MeSH Terms] OR (""asymetrical""[All Fields] AND ""hearin…
31,"(hearing impairment[Title/Abstract]) OR (""unilateral deafness""[Title/Abstract])",,,"""hearing impairment""[Title/Abstract] OR ""unilateral deafness""[Title/Abstract]","10,949",04:39:58
30,"((unilateral hearing loss[MeSH Terms]) OR (asymetrical hearing loss[MeSH Terms])) OR (""hearing loss, sensorineural""[MeSH Terms])",,,"""hearing loss, unilateral""[MeSH Terms] OR (""asymetrical""[All Fields] AND ""hearing loss""[MeSH Terms]) OR ""hearing loss, sensorineural""[MeSH Terms]","29,107",04:38:30
29,"(((screening protocol[Title/Abstract]) OR (audiometry[Title/Abstract])) OR (""Audiometry, Pure-Tone""[Mesh])) AND ((((cerebellopontine angle tumor[Title/Abstract]) OR (vestibular schwannoma[Title/Abstract])) OR (acoustic neuroma[Title/Abstract])) OR (((vestibular schwannoma[MeSH Terms]) OR (acoustic neuroma[MeSH Terms])) OR (acoustic neuroma, cerebellopontine angle[MeSH Terms])))",,,"(""scree…
28,"(((cerebellopontine angle tumor[Title/Abstract]) OR (vestibular schwannoma[Title/Abstract])) OR (acoustic neuroma[Title/Abstract])) OR (((vestibular schwannoma[MeSH Terms]) OR (acoustic neuroma[MeSH Terms])) OR (acoustic neuroma, cerebellopontine angle[MeSH Terms]))",,,"""cerebellopontine angle tumor""[Title/Abstract] OR ""vestibular schwannoma""[Title/Abstract] OR ""acoustic neuroma""[Title/…
27,((cerebellopontine angle tumor[Title/Abstract]) OR (vestibular schwannoma[Title/Abstract])) OR (acoustic neuroma[Title/Abstract]),,,"""cerebellopontine angle tumor""[Title/Abstract] OR ""vestibular schwannoma""[Title/Abstract] OR ""acoustic neuroma""[Title/Abstract]","6,022",04:32:54
26,cerebellopontine angle tumor[MeSH Terms],,,"""neuroma, acoustic""[MeSH Terms]","8,889",04:27:59
25,"((vestibular schwannoma[MeSH Terms]) OR (acoustic neuroma[MeSH Terms])) OR (acoustic neuroma, cerebellopontine angle[MeSH Terms])",,,"""neuroma, acoustic""[MeSH Terms] OR ""neuroma, acoustic""[MeSH Terms] OR ""neuroma, acoustic""[MeSH Terms]","8,889",04:26:55
24,acoustic neuroma[MeSH Terms],,,"""neuroma, acoustic""[MeSH Terms]","8,889",04:25:37
23,vestibular schwannoma[MeSH Terms],,,"""neuroma, acoustic""[MeSH Terms]","8,889",04:25:14
22,"((screening protocol[Title/Abstract]) OR (audiometry[Title/Abstract])) OR (""Audiometry, Pure-Tone""[Mesh])",,,"""screening protocol""[Title/Abstract] OR ""audiometry""[Title/Abstract] OR ""audiometry, pure tone""[MeSH Terms]","21,183",04:22:39
21,(screening protocol[Title/Abstract]) OR (audiometry[Title/Abstract]),,,"""screening protocol""[Title/Abstract] OR ""audiometry""[Title/Abstract]","13,744",04:15:38
20,pure tone audiometry,,,"""audiometry, pure tone""[MeSH Terms] OR (""audiometry""[All Fields] AND ""pure tone""[All Fields]) OR ""pure-tone audiometry""[All Fields] OR (""pure""[All Fields] AND ""tone""[All Fields] AND ""audiometry""[All Fields]) OR ""pure tone audiometry""[All Fields]","13,276",04:09:26
19,"""Audiometry, Pure-Tone""[Mesh]",Most Recent,,"""audiometry, pure tone""[MeSH Terms]","10,570",04:04:31
